# Supplementary material for: Gliomas Infiltrating the Corpus Callosum: A Systematic Review of the Literature
Source: Cancers (Basel). 2022 May 19;14(10):2507. doi: 10.3390/cancers14102507 (PMC9139932; doi:10.3390/cancers14102507)
Supplement: Supplementary file 1 [file cancers-14-02507-s001.zip]

Archive with 2 entries (2 files):
- Supplementary File 1 - Overview of all included studies.pdf
- Supplementary File 2 - Risk of bias assessment for included studies.pdf
